# Supplementary material for: Plants, pollinators and their interactions under global ecological change: The role of pollen DNA metabarcoding
Source: Mol Ecol. 2022 Sep 26;32(23):6345–62. doi: 10.1111/mec.16689 (PMC10947134; doi:10.1111/mec.16689)
Supplement: Supplementary file 2 — Appendix S2 [file MEC-32-6345-s001.xlsx]

## Sheet: metadata
Supplementary information for "Pollen DNA metabarcoding and related methods in global change ecology: prospects, challenges, and progress"
Karen L. Bell, Katherine J. Turo, Abigail Lowe, Kevin Nota, Alexander Keller, Francisco Encinas-Viso, Laura Parducci, Rodney Richardson, Richard M. Leggett, Berry J. Brosi, Kevin S. Burgess, Yoshihisa Suyama, Natasha de Vere
Database construction	We completed a Web of Science search (accessed 11/30/2021) with the terms: “pollen” and “metabarcoding” or “pollen” and “meta-barcoding” resulting in 134 papers. We also added several papers (n=28) to this list based on previous knowledge, or articles currently in press. Articles are sorted by year and then first author's last name.
Column names	Details
First Author	last name of publication's first author
Category	Variable with 5 factors: "NA" (paper doesn't use/address pollen metabaroding); "review" (paper is a review article addressing pollen metabarcoding); "methods" (paper is solely concerned with methods development for pollen metabarcoding techniques); "proof of concept" (paper applies pollen metabarcoding to a new type of study question or compares pollen metabarcoding to a pre-existing technique); …
System	For "field" and "proof of concept" papers, the broad study system addressed in paper is classified by where the pollen was collected. Categories include: bee nest (honey bee hives, cavity nesting bees, other); insect individual (bees, flies, moths); airborne pollen, honey, museum specimens, or other (glacial core, pollen in soil, bat foraging, pollen diet supplement)
Publication Year
Article Title
Source Title	e.g., journal or book title where paper published
Volume
Issue
Authors	complete list of authors

## Sheet: pollen_metabarcoding_studies
First Author	Category	System	Specific research question/hypothesis	Broad ecological processes/relationships	Publication Year	Article Title	Source Title	Volume	Issue	Authors
Murray	NA				2012	High-throughput sequencing of ancient plant and mammal DNA preserved in herbivore middens	QUATERNARY SCIENCE REVIEWS	58		Murray, DC; Pearson, SG; Fullagar, R; Chase, BM; Houston, J; Atchison, J; White, NE; Bellgard, MI; Clarke, E; Macphail, M; Gilbert, MTP; Haile, J; Bunce, M
Gugerli	NA				2013	A deep dig-hindsight on Holocene vegetation composition from ancient environmental DNA	MOLECULAR ECOLOGY	22	13	Gugerli, F; Alvarez, N; Tinner, W
Parducci	NA				2013	Molecular- and pollen-based vegetation analysis in lake sediments from central Scandinavia	MOLECULAR ECOLOGY	22	13	Parducci, L; Matetovici, I; Fontana, SL; Bennett, KD; Suyama, Y; Haile, J; Kjaer, KH; Larsen, NK; Drouzas, AD; Willerslev, E
Boessenkool	NA				2014	Use of Ancient Sedimentary DNA as a Novel Conservation Tool for High-Altitude Tropical Biodiversity	CONSERVATION BIOLOGY	28	2	Boessenkool, S; Mcglynn, G; Epp, LS; Taylor, D; Pimentel, M; Gizaw, A; Nemomissa, S; Brochmann, C; Popp, M
Guertler	methods				2014	Automated DNA extraction from pollen in honey	FOOD CHEMISTRY	149		Guertler, P; Eicheldinger, A; Muschler, P; Goerlich, O; Busch, U
Bruni	proof of concept	honey			2015	A DNA barcoding approach to identify plant species in multiflower honey	FOOD CHEMISTRY	170		Bruni, I; Galimberti, A; Caridi, L; Scaccabarozzi, D; De Mattia, F; Casiraghi, M; Labra, M
Brosi	NA				2015	DNA metabarcoding of pollen: progress, technical limitations, and future directions	GENOME	58	5	Brosi, B; Bell, K; Burgess, K; Chu, HI
Suchan	applied	individual moths	Can pollen metabarcoding track long‐distance insect migrations?	migration behaviour	2019	Pollen metabarcoding as a tool for tracking long-distance insect migrations	MOLECULAR ECOLOGY RESOURCES	19	1	Suchan, T; Talavera, G; Saez, L; Ronikier, M; Vila, R
Mohanty	NA				2017	Molecular analysis confirms the long-distance transport of Juniperus ashei pollen	PLOS ONE	12	3	Mohanty, RP; Buchheim, MA; Anderson, J; Levetin, E
de Vere	NA				2015	Investigating the floral preferences of pollinating insects using pollen DNA metabarcoding	GENOME	58	5	de Vere, N; Lucas, A; Hawkins, J; Ford, C; Gilmore, T; Lowe, A; Moscrop, J; Jones, L; Warren, J; Hegarty, M
Epp	NA				2015	Lake sediment multi-taxon DNA from North Greenland records early post-glacial appearance of vascular plants and accurately tracks environmental changes	QUATERNARY SCIENCE REVIEWS	117		Epp, LS; Gussarova, C; Boessenkool, S; Olsen, J; Haile, J; Schroder-Nielsen, A; Ludikova, A; Hassel, K; Stenoien, HK; Funder, S; Willerslev, E; Kjaer, K; Brochmann, C
Johnson	NA				2019	The detection of a non-anemophilous plant species using airborne eDNA	PLOS ONE	14	11	Johnson, MD; Cox, RD; Barnes, MA
Keller	review				2015	NGS pollen metabarcoding and automatic taxonomic classification	GENOME	58	5	Keller, A; Härtel S; Steffan-Dewenter, I
Tremblay	proof of concept	honey bee hive			2019	High-resolution biomonitoring of plant pathogens and plant species using metabarcoding of pollen pellet contents collected from a honey bee hive	ENVIRONMENTAL DNA	1	2	Tremblay, ED; Duceppe, MO; Thurston, GB; Gagnon, KC; Cote, MJ; Bilodeau, GJ
Allwood	NA				2020	The Future of Environmental DNA in Forensic Science	APPLIED AND ENVIRONMENTAL MICROBIOLOGY	86	2	Allwood, JS; Fierer, N; Dunn, RR
Pansu	NA				2015	Reconstructing long-term human impacts on plant communities: an ecological approach based on lake sediment DNA	MOLECULAR ECOLOGY	24	7	Pansu, J; Giguet-Covex, C; Ficetola, GF; Gielly, L; Boyer, F; Zinger, L; Arnaud, F; Poulenard, J; Taberlet, P; Choler, P
Richardson	NA				2015	Pollen analysis: is metabarcoding the next generation?	GENOME	58	5	Richardson, RT; Lin, CH; Pillajo, JOQ; Riusech, NS; Goodell, K; Johnson, RM
Richardson	methods				2015	Rank-based characterization of pollen assemblages collected by honey bees using a multi-locus metabarcoding approach	APPLICATIONS IN PLANT SCIENCES	3	11	Richardson, RT; Lin, CH; Quijia, JO; Riusech, NS; Goodell, K; Johnson, RM
Baksay	methods				2020	Experimental quantification of pollen with DNA metabarcoding using ITS1 and trnL	SCIENTIFIC REPORTS	10	1	Baksay, S; Pornon, A; Burrus, M; Mariette, J; Andalo, C; Escaravage, N
Sickel	methods				2015	Increased efficiency in identifying mixed pollen samples by meta-barcoding with a dual-indexing approach	BMC ECOLOGY	15		Sickel, W; Ankenbrand, MJ; Grimmer, G; Holzschuh, A; Hartel, S; Lanzen, J; Steffan-Dewenter, I; Keller, A
Alsos	NA				2016	Sedimentary ancient DNA from Lake Skartjorna, Svalbard: Assessing the resilience of arctic flora to Holocene climate change	HOLOCENE	26	4	Alsos, IG; Sjogren, P; Edwards, ME; Landvik, JY; Gielly, L; Forwick, M; Coissac, E; Brown, AG; Jakobsen, LV; Foreid, MK; Pedersen, MW
Bell	review				2016	Review and future prospects for DNA barcoding methods in forensic palynology	FORENSIC SCIENCE INTERNATIONAL-GENETICS	21		Bell, KL; Burgess, KS; Okamoto, KC; Aranda, R; Brosi, BJ
Bell	review				2016	Pollen DNA barcoding: current applications and future prospects	GENOME	59	9	Bell, KL; de Vere, N; Keller, A; Richardson, RT; Gous, A; Burgess, KS; Brosi, BJ
Fahner	NA				2016	Large-Scale Monitoring of Plants through Environmental DNA Metabarcoding of Soil: Recovery, Resolution, and Annotation of Four DNA Markers	PLOS ONE	11	6	Fahner, NA; Shokralla, S; Baird, DJ; Hajibabaei, M
Flowers	NA				2016	Using DNA metabarcoding to identify pollen in environmental samples	INTEGRATIVE AND COMPARATIVE BIOLOGY	56		Flowers, N; Thornton, AN; Ismail, NT; Kovacs, JL
Galimberti	proof of concept	honey bee hive			2014	A DNA barcoding approach to characterize pollen collected by honeybees	PLOS ONE	9	10	Galimberti, Andrea;De Mattia, Fabrizio;Bruni, Ilaria;Scaccabarozzi, Daniela;Sandionigi, Anna;Barbuto, Michela;Casiraghi, Maurizio;Labra, Massimo;
Cornman	proof of concept	honey bee hive			2015	Taxonomic characterization of honey bee (Apis mellifera) pollen foraging based on non-overlapping paired-end sequencing of nuclear ribosomal loci	PLOS ONE	10	12	Cornman, SR; Otto, CRV; Iwanowicz, D; Pettis, JS
Ruedenauer	NA				2016	Hungry for quality-individual bumblebees forage flexibly to collect high-quality pollen	BEHAVIORAL ECOLOGY AND SOCIOBIOLOGY	70	8	Ruedenauer, FA; Spaethe, J; Leonhardt, SD
Hawkins	proof of concept	honey			2015	Using DNA Metabarcoding to Identify the Floral Composition of Honey: A New Tool for Investigating Honey Bee Foraging Preferences	PLOS ONE	10	8	Hawkins, J; de Vere, N; Griffith, A; Ford, CR; Allainguillaume, J; Hegarty, MJ; Baillie, L; Adams-Groom, B
Bell	methods				2017	An rbcL reference library to aid in the identification of plant species mixtures by DNA metabarcoding	APPLICATIONS IN PLANT SCIENCES	5	3	Bell, KL; Loeffler, VM; Brosi, BJ
Bremond	NA				2017	Five thousand years of tropical lake sediment DNA records from Benin	QUATERNARY SCIENCE REVIEWS	170		Bremond, L; Favier, C; Ficetola, GF; Tossou, MG; Akouegninou, A; Gielly, L; Giguet-Covex, C; Oslisly, R; Salzmann, U
Keller	proof of concept	honey bee hive, bee nest			2015	Evaluating multiplexed next-generation sequencing as a method in palynology for mixed pollen samples	PLANT BIOLOGY	17	2	Keller, A; Sickel, W; Ankenbrand, M; Steffan-Dewenter, I
Kraaijeveld	proof of concept	airborne pollen			2015	Efficient and sensitive identification and quantification of airborne pollen using next-generation DNA sequencing	MOLECULAR ECOLOGY RESOURCES	15	1	Kraaijeveld, K; De Weger, LA; Garcia, MV; Buermans, H; Frank, J; Hiemstra, PS; Den Dunnen, JT
Diaz	NA				2017	Report on the microbiota of Melipona quadrifasciata affected by a recurrent disease	JOURNAL OF INVERTEBRATE PATHOLOGY	143		Diaz, S; Urbano, SD; Caesar, L; Blochtein, B; Sattler, A; Zuge, V; Haag, KL
Richardson	proof of concept	honey bee hive			2015	Application of ITS2 metabarcoing to determine the provenance of pollen collected by honey bees in an agroecosystem	APPLICATIONS IN PLANT SCIENCES	3	1	Richardson, RT; Lin, CH; Sponsler, DB; Quijia, JO; Goodell, K; Johnson, RM
Pornon	proof of concept	individual bees, flies			2016	Using metabarcoding to reveal and quantify plant-pollinator interactions	SCIENTIFIC REPORTS	6		Pornon, A; Escaravage, N; Burrus, M; Holota, H; Khimoun, A; Mariette, J; Pellizzari, C; Iribar, A; Etienne, R; Taberlet, P; Vidal, M; Winterton, P; Zinger, L; Andalo, C
Gous	review				2017	Pollination: Impact, role-players, interactions and study -A South African perspective	SOUTH AFRICAN JOURNAL OF SCIENCE	113	9-10	Gous, A; Willows-Munro, S; Eardley, C; Swanevelder, ZH
Bell	proof of concept	individual bees			2017	Applying pollen DNA metabarcoding to the study of plant-pollinator interactions	APPLICATIONS IN PLANT SCIENCES	5	6	Bell, KL; Fowler, J; Burgess, KS; Dobbs, EK; Gruenewald, D; Lawley, B; Morozumi, C; Brosi, BJ
Milla	proof of concept	individual bees, honey bee hive	Can pollen DNA metabarcoding be used to conduct plant biodiversity assessments?	plant diversity	2022	Monitoring of honey bee floral resources with pollen DNA metabarcoding as a complementary tool to vegetation surveys	ECOLOGICAL SOLUTONS AND EVIDENCE	in press		Milla, L; Schmidt-Lebuhn, A; Bovill, J; Encinas-Viso, F
Carrasco-Puga	proof of concept	pollen in soil	Can soil pollen be used to assess plant biodiversity? (used eDNA of soil, but morphology of pollen)	plant diversity, spatial	2021	Revealing hidden plant diversity in arid environments	ECOGRAPHY	44	1	Carrasco-Puga, G; Diaz, FP; Soto, DC; Hernandez-Castro, C; Contreras-Lopez, O; Maldonado, A; Latorre, C; Gutierrez, RA
de Vere	applied	honey	How can honey reveal honey bee's use of nectar and pollen resources?	resource use	2017	Using DNA metabarcoding to investigate honey bee foraging reveals limited flower use despite high floral availability	SCIENTIFIC REPORTS	7		de Vere, N; Jones, LE; Gilmore, T; Moscrop, J; Lowe, A; Smith, D; Hegarty, MJ; Creer, S; Ford, CR
Niemeyer	NA				2017	A comparison of sedimentary DNA and pollen from lake sediments in recording vegetation composition at the Siberian treeline	MOLECULAR ECOLOGY RESOURCES	17	6	Niemeyer, B; Epp, LS; Stoof-Leichsenring, KR; Pestryakova, LA; Herzschuh, U
Parducci	NA				2017	Ancient plant DNA in lake sediments	NEW PHYTOLOGIST	214	3	Parducci, L; Bennett, KD; Ficetola, GF; Alsos, IG; Suyama, Y; Wood, JR; Pedersen, MW
Galliot	applied	individual bees, flies	What is the complete plant-pollinator foraging network in a semi-natural montaine grassland?	resource use	2017	Investigating a flower-insect forager network in a mountain grassland community using pollen DNA barcoding	JOURNAL OF INSECT CONSERVATION	21	5-6	Galliot, JN; Brunel, D; Berard, A; Chauveau, A; Blanchetete, A; Lanore, L; Farruggia, A
Kaluza	applied	individual bees	To what extent do bees use diverse forage in species-rich and resource-abundant environments?	resource use	2017	Generalist social bees maximize diversity intake in plant species-rich and resource-abundant environments	ECOSPHERE	8	3	Kaluza, Benjamin F.;Wallace, Helen;Keller, Alexander;Heard, Tim A.;Jeffers, Bradley;Drescher, Nora;Blüthgen, Nico;Leonhardt, Sara D.;
Richardson	methods				2017	Evaluating and optimizing the performance of software commonly used for the taxonomic classification of DNA metabarcoding sequence data	MOLECULAR ECOLOGY RESOURCES	17	4	Richardson, RT; Bengtsson-Palme, J; Johnson, RM
Sjogren	NA				2017	Lake sedimentary DNA accurately records 20th Century introductions of exotic conifers in Scotland	NEW PHYTOLOGIST	213	2	Sjogren, P; Edwards, ME; Gielly, L; Langdon, CT; Croudace, IW; Merkel, MKF; Fonville, T; Alsos, IG
Korpelainen	proof of concept	airborne pollen			2017	Biodiversity of pollen in indoor air samples as revealed by DNA metabarcoding	NORDIC JOURNAL OF BOTANY	35	5	Korpelainen, H; Pietilainen, M
Vamosi	review				2017	Forecasting pollination declines through DNA barcoding: the potential contributions of macroecological and macroevolutionary scales of inquiry	NEW PHYTOLOGIST	214	1	Vamosi, JC; Gong, YB; Adamowicz, SJ; Packer, L
Zimmermann	NA				2017	The History of Tree and Shrub Taxa on Bol'shoy Lyakhovsky Island (New Siberian Archipelago) since the Last Interglacial Uncovered by Sedimentary Ancient DNA and Pollen Data	GENES	8	10	Zimmermann, HH; Raschke, E; Epp, LS; Stoof-Leichsenring, KR; Schirrmeister, L; Schwamborn, G; Herzschuh, U
Alsos	NA				2018	Plant DNA metabarcoding of lake sediments: How does it represent the contemporary vegetation	PLOS ONE	13	4	Alsos, IG; Lammers, Y; Yoccoz, NG; Jorgensen, T; Sjogren, P; Gielly, L; Edwards, ME
Laha	proof of concept	honey			2017	Meta-barcoding in combination with palynological inference is a potent diagnostic marker for honey floral composition	AMB EXPRESS	7		Laha, RC; De Mandal, S; Ralte, L; Ralte, L; Kumar, NS; Gurusubramanian, G; Satishkumar, R; Mugasimangalam, R; Kuravadi, NA
Dormontt	review				2018	Advancing DNA Barcoding and Metabarcoding Applications for Plants Requires Systematic Analysis of Herbarium Collections-An Australian Perspective	FRONTIERS IN ECOLOGY AND EVOLUTION	6		Dormontt, EE; van Dijk, KJ; Bell, KL; Biffin, E; Breed, MF; Byrne, M; Caddy-Retalic, S; Encinas-Viso, F; Nevill, PG; Shapcott, A; Young, JM; Waycott, M; Lowe, AJ
Edwards	NA				2018	Metabarcoding of modern soil DNA gives a highly local vegetation signal in Svalbard tundra	HOLOCENE	28	12	Edwards, ME; Alsos, IG; Yoccoz, N; Coissac, E; Goslar, T; Gielly, L; Haile, J; Langdon, CT; Tribsch, A; Binney, HA; von Stedingk, H; Taberlet, P
Gresty	applied	bee nest	Do cavity nesting bees forage on wildflowers planted in agri-environment schemes?	resource use	2018	Flower preferences and pollen transport networks for cavity-nesting solitary bees: Implications for the design of agri-environment schemes	ECOLOGY AND EVOLUTION	8		Gresty, Catherine E.A.;Clare, Elizabeth;Devey, Dion S.;Cowan, Robyn S.;Csiba, Laszlo;Malakasi, Panagiota;Lewis, Owen T.;Willis, Katherine J.;
Pornon	proof of concept	individual bees, flies			2017	DNA metabarcoding data unveils invisible pollination networks	SCIENTIFIC REPORTS	7		Pornon, A; Andalo, C; Burrus, M; Escaravage, N
Keller	NA				2018	Wild bees and their nests host Paenibacillus bacteria with functional potential of avail	MICROBIOME	6		Keller, A; Brandel, A; Becker, MC; Balles, R; Abdelmohsen, UR; Ankenbrand, MJ; Sickel, W
Leontidou	methods				2018	DNA metabarcoding of airborne pollen: new protocols for improved taxonomic identification of environmental samples	AEROBIOLOGIA	34	1	Leontidou, K; Vernesi, C; De Groeve, J; Cristofolini, F; Vokou, D; Cristofori, A
Lim	NA				2018	Pollination implications of the diverse diet of tropical nectar-feeding bats roosting in an urban cave	PEERJ	6		Lim, VC; Ramli, R; Bhassu, S; Wilson, JJ
Smart	proof of concept	honey bee hive			2017	A Comparison of Honey Bee-Collected Pollen From Working Agricultural Lands Using Light Microscopy and ITS Metabarcoding	ENVIRONMENTAL ENTOMOLOGY	46	1	Smart, MD; Cornman, RS; Iwanowicz, DD; McDermott-Kubeczko, M; Pettis, JS; Spivak, MS; Otto, CRV
Kamo	applied	honey bee hive	What plants do honey bees forage on?	resource use	2018	A DNA barcoding method for identifying and quantifying the composition of pollen species collected by European honeybees, Apis mellifera (Hymenoptera: Apidae)	APPLIED ENTOMOLOGY AND ZOOLOGY	53	3	Kamo, Tsunashi;Kusumoto, Yoshinobu;Tokuoka, Yoshinori;Okubo, Satoru;Hayakawa, Hiroshi;Yoshiyama, Mikio;Kimura, Kiyoshi;Konuma, Akihiro;
Utzeri	NA				2018	Application of next generation semiconductor based sequencing to detect the botanical composition of monofloral, polyfloral and honeydew honey	FOOD CONTROL	86		Utzeri, VJ; Ribani, A; Schiavo, G; Bertolini, F; Bovo, S; Fontanesi, L
Wood	NA				2018	Plant pathogen responses to Late Pleistocene and Holocene climate change in the central Atacama Desert, Chile	SCIENTIFIC REPORTS	8		Wood, JR; Diaz, FP; Latorre, C; Wilmshurst, JM; Burge, OR; Gutierrez, RA
Bell	methods				2019	Quantitative and qualitative assessment of pollen DNA metabarcoding using constructed species mixtures	MOLECULAR ECOLOGY	28	2	Bell, KL; Burgess, KS; Botsch, JC; Dobbs, EK; Read, TD; Brosi, BJ
Lucas	applied	individual flies	Do hoverfly genera exhibit functional complementarity in plant-pollinator networks?	resource use	2018	Floral resource partitioning by individuals within generalised hoverfly pollination networks revealed by DNA metabarcoding	SCIENTIFIC REPORTS	8		Lucas, A; Bodger, O; Brosi, BJ; Ford, CR; Forman, DW; Greig, C; Hegarty, M; Jones, L; Neyland, PJ; de Vere, N
Lucas	applied	individual flies	What is the structure of hoverfly pollen transport networks?	resource use	2018	Generalisation and specialisation in hoverfly (Syrphidae) grassland pollen transport networks revealed by DNA metabarcoding	JOURNAL OF ANIMAL ECOLOGY	87	4	Lucas, A; Bodger, O; Brosi, BJ; Ford, CR; Forman, DW; Greig, C; Hegarty, M; Neyland, PJ; de Vere, N
Edwards	methods				2019	Evaluating the efficacy of sample collection approaches and DNA metabarcoding for identifying the diversity of plants utilized by nectivorous bats	GENOME	62	1	Edwards, CE; Swift, JF; Lance, RF; Minckley, TA; Lindsay, DL
Garces-Pastor	NA				2019	DNA metabarcoding reveals modern and past eukaryotic communities in a high-mountain peat bog system	JOURNAL OF PALEOLIMNOLOGY	62	4	Garces-Pastor, S; Wangensteen, OS; Perez-Haase, A; Pelachs, A; Perez-Obiol, R; Canellas-Bolta, N; Mariani, S; Vegas-Vilarrubia, T
Giguet-Covex	NA				2019	New insights on lake sediment DNA from the catchment: importance of taphonomic and analytical issues on the record quality	SCIENTIFIC REPORTS	9		Giguet-Covex, C; Ficetola, GF; Walsh, K; Poulenard, J; Bajard, M; Fouinat, L; Sabatier, P; Gielly, L; Messager, E; Develle, AL; David, F; Taberlet, P; Brisset, E; Guiter, F; Sinet, R; Arnaud, F
Pornon	applied	individual bees, flies	How do native mass‐flowering plants affect the specialization of insects at individual and species levels?	resource use	2019	Pollinator specialization increases with a decrease in a mass-flowering plant in networks inferred from DNA metabarcoding	ECOLOGY AND EVOLUTION	9	24	Pornon, A; Baksay, S; Escaravage, N; Burrus, M; Andalo, C
Potter	applied	individual bees	How do urban bees use sown wildflower strips?	resource use	2019	Pollen metabarcoding reveals broad and species-specific resource use by urban bees	PEERJ	7		Potter, C; de Vere, N; Jones, LE; Ford, CR; Hegarty, MJ; Hodder, KH; Diaz, A; Franklinz, EL
Lang	methods				2019	Genome-skimming provides accurate quantification for pollen mixtures	MOLECULAR ECOLOGY RESOURCES	19	6	Lang, DD; Tang, M; Hu, JH; Zhou, X
McMinn-Sauder	applied	honey bee hive	Do honey bees use pollen provided by Conservation Reserve Program (CRP) pollinator plantings?	resource use	2020	Flowers in Conservation Reserve Program (CRP) Pollinator Plantings and the Upper Midwest Agricultural Landscape Supporting Honey Bees	INSECTS	11	7	McMinn-Sauder, H; Richardson, R; Eaton, T; Smith, M; Johnson, R
Sponsler	applied	honey bee hive	Which ornamental plants do honey bees forage on?	resource use	2020	A screening-level assessment of the pollinator-attractiveness of ornamental nursery stock using a honey bee foraging assay	SCIENTIFIC REPORTS	10	1	Sponsler, DB; Grozinger, CM; Richardson, RT; Nurse, A; Brough, D; Patch, HM; Stoner, KA
Gous	proof of concept	museum specimens	Can museum specimens reveal plant-pollinator interactions across time?		2019	Plant-pollinator interactions over time: Pollen metabarcoding from bees in a historic collection	EVOLUTIONARY APPLICATIONS	12	2	Gous, A; Swanevelder, DZH; Eardley, CD; Willows-Munro, S
Muller	NA				2019	Nesting in bark - the peculiar life history of the rare boreoalpine osmiine bee Osmia (Melanosmia) nigriventris (Hymenoptera, Megachilidae)	ALPINE ENTOMOLOGY	3		Muller, A; Prosi, R; Praz, C; Richter, H
Vaudo	applied	bee nest	Does plant origin or taxa influence Osmia cornifron's pollen foraging?	resource use	2020	Introduced bees (Osmia cornifrons) collect pollen from both coevolved and novel host-plant species within their family-level phylogenetic preferences	ROYAL SOCIETY OPEN SCIENCE	7	7	Vaudo, AD; Biddinger, DJ; Sickel, W; Keller, A; Lopez-Uribe, MM
Peel	methods				2019	Semi-quantitative characterisation of mixed pollen samples using MinION sequencing and Reverse Metagenomics (RevMet)	METHODS IN ECOLOGY AND EVOLUTION	10	10	Peel, N; Dicks, LV; Clark, MD; Heavens, D; Percival-Alwyn, L; Cooper, C; Davies, RG; Leggett, RM; Yu, DW
Macgregor	proof of concept	individual moths			2019	Construction, validation, and application of nocturnal pollen transport networks in an agro-ecosystem: a comparison using light microscopy and DNA metabarcoding	ECOLOGICAL ENTOMOLOGY	44	1	Macgregor, CJ; Kitson, JJN; Fox, R; Hahn, C; Lunt, DH; Pocock, MJO; Evans, DM
James	proof of concept	individual bees	Are observations of plant pollinator-contact effective representation of pollen carriage? How does this as a scientific method compare to two methods of pollen DNA barcoding?	resource use	2021	Molecular assays of pollen use consistently reflect pollinator visitation patterns in a system of flowering plants	MOLECULAR ECOLOGY RESOURCES	early view		James, ARM; Geber, MA; Toews, DPL
Piko	applied	individual bees	Are flower fields effective for providing foraging habitat for bumblebees?	resource use	2021	Effects of three flower field types on bumblebees and their pollen diets	BASIC AND APPLIED ECOLOGY	52		Piko, J; Keller, A; Geppert, C; Batary, P; Tscharntke, T; Westphal, C; Hass, AL
Wilson	applied	honey bee hive	What pollen resources are used by a native social bee?	resource use	2021	Many small rather than few large sources identified in long-term bee pollen diets in agroecosystems	AGRICULTURE ECOSYSTEMS & ENVIRONMENT	310		Wilson, RS; Keller, A; Shapcott, A; Leonhardt, SD; Sickel, W; Hardwick, JL; Heard, TA; Kaluza, BF; Wallace, HM
Cannizzaro	applied	honey bee hive	What is the relationship between forest cover and honey bee foraging in the tropics?	resource use	2022	Forest landscapes increase diversity of honeybee diets in the tropics	FOREST ECOLOGY AND MANAGEMENT	504		Cannizzaro, C., A. Keller, R. S. Wilson, B. Elliott, R. Newis, R. Ovah, K. Inae, D. H. Kerlin, I. Bar, W. Kämper, A. Shapcott, and H. M. Wallace
Elliott	applied	individual bees	What is the overlap in resource use between native bee species and managed and feral honeybees?	resource use, competition	2021	Pollen diets and niche overlap of honey bees and native bees in protected areas	BASIC AND APPLIED ECOLOGY	50		Elliott, B; Wilson, R; Shapcott, A; Keller, A; Newis, R; Cannizzaro, C; Burwell, C; Smith, T; Leonhardt, SD; Kamper, W; Wallace, HM
Banchi	NA				2020	Relevance of plant and fungal DNA metabarcoding in aerobiology	AEROBIOLOGIA	36	1	Banchi, E; Pallavicini, A; Muggia, L
Banchi	proof of concept	airborne pollen			2020	Environmental DNA assessment of airborne plant and fungal seasonal diversity	SCIENCE OF THE TOTAL ENVIRONMENT	738		Banchi, E; Ametrano, CG; Tordoni, E; Stankovi, D; Ongaro, S; Tretiach, M; Pallavicini, A; Muggia, L; Verardo, P; Tassan, F; Trobiani, N; Moretti, O; Borney, MF; Lazzarin, S
McFrederick	applied	bee nest	How does honeybee foraging affect microbiome of offspring? Is pollen diversity correlated with microbial diversity?	resource use, fitness	2016	Characterization of pollen and bacterial community composition in brood provisions of a small carpenter bee	MOLECULAR ECOLOGY	25	10	McFrederick, QS; Rehan, SM
Donkersley	applied	honey bee hive	How is dietary quality linked to foraging composition (floral diversity)?	resource use, fitness	2017	Nutritional composition of honey bee food stores vary with floral composition	OECOLOGIA	185	4	Donkersley, P; Rhodes, G; Pickup, RW; Jones, KC; Power, EF; Wright, GA; Wilson, K.
Biella	applied	bee nest	How does bumble bee workforce reduction alter pollen foraging?	resource use, fitness	2019	Foraging strategies are maintained despite workforce reduction: A multidisciplinary survey on the pollen collected by a social pollinator	PLOS ONE	14	11	Biella, P; Tommasi, N; Akter, A; Guzzetti, L; Klecka, J; Sandionigi, A; Labra, M; Galimberti, A
Bell	proof of concept	bat foraging			2021	Optimisation of a pollen DNA metabarcoding method for diet analysis of flying-foxes (Pteropus spp.)	AUSTRALIAN JOURNAL OF ZOOLOGY	68	6	Bell, KL; Batchelor, KL; Bradford, M; McKeown, A; Macdonald, SL; Westcott, D
Voulgari-Kokota	applied	bee nest	How does pollen collection influence bacterial communities in bee nests?	resource use, fitness	2019	Linking pollen foraging of megachilid bees to their nest bacterial microbiota	ECOLOGY AND EVOLUTION	9	18	Voulgari-Kokota, A; Ankenbrand, MJ; Grimmer, G; Steffan-Dewenter, I; Keller, A
Woodcock	applied	honey	Are accumulated neonicotinoides present in honey, and does this vary with foraged plant species?	resource use, fitness	2021	Neonicotinoid use on cereals and sugar beet is linked to continued low exposure risk in honeybees	AGRICULTURE ECOSYSTEMS & ENVIRONMENT	308		Woodcock, BA; Ridding, L; Pereira, MG; Sleep, D; Newbold, L; Oliver, A; Shore, RF; Bullock, JM; Heard, MS; Gweon, HS; Pywell, RF
Edwards	NA				2020	The maturing relationship between Quaternary paleoecology and ancient sedimentary DNA	QUATERNARY RESEARCH	96		Edwards, ME
Kelley	methods				2020	Non-destructive DNA analysis of single pollen grains	FORENSIC CHEMISTRY	20		Kelley, L; Rose, E; McCullough, B; Martinez, M; Baudelet, M
Khansitoreh	proof of concept	honey			2020	Employing DNA metabarcoding to determine the geographical origin of honey	HELIYON	6	11	Khansitoreh, E; Salmaki, Y; Ramezani, E; Akbari Azirani, T; Keller, A; Neumann, K; Alizadeh, K; Zarre, S; Beckh, G; Behling, H
Kokina	NA				2020	The Use of DNA Barcoding and Metabarcoding for Food and Environment Quality Control	GREEN TECHNOLOGIES AND INFRASTRUCTURE TO ENHANCE URBAN ECOSYSTEM SERVICES			Kokina, AV; Syromyatnikov, MY; Savinkova, OV; Popov, VN
Lucek	applied	honey	Can pollen metabarcoding of honey be used to assess honey bee foraging across an urbanization gradient?	spatial resource use	2019	Metabarcoding of honey to assess differences in plant-pollinator interactions between urban and non-urban sites	APIDOLOGIE	50	3	Lucek, K; Galli, A; Gurten, S; Hohmann, N; Maccagni, A; Patsiou, T; Willi, Y
Leidenfrost	methods				2020	Analyzing the Dietary Diary of Bumble Bee	FRONTIERS IN PLANT SCIENCE	11		Leidenfrost, RM; Bänsch, S; Prudnikow, L; Brenig, B; Westphal, C; Wünschiers, R
Liu	NA				2020	Holocene Vegetation and Plant Diversity Changes in the North-Eastern Siberian Treeline Region From Pollen and Sedimentary Ancient DNA	FRONTIERS IN ECOLOGY AND EVOLUTION	8		Liu, SS; Stoof-Leichsenring, KR; Kruse, S; Pestryakova, LA; Herzschuh, U
McFrederick	applied	bee nest	How does pollen usage and nest microbial communities change across landscapes?	spatial resource use	2019	Wild Bee Pollen Usage and Microbial Communities Co-vary Across Landscapes	MICROBIAL ECOLOGY	77	2	McFrederick, QS; Rehan, SM
Bansch	applied	individual bees, honey bee hive	How do bees' diets shift along a gradient of mass flowering crops?	spatial resource use	2020	Using ITS2 metabarcoding and microscopy to analyse shifts in pollen diets of honey bees and bumble bees along a mass-flowering crop gradient	MOLECULAR ECOLOGY	29	24	Bansch, S; Tscharntke, T; Wunschiers, R; Netter, L; Brenig, B; Gabriel, D; Westphal, C
Dew	applied	bee nest	Do pollen and microbiome species composition of a solitary bee vary across its geographic range?	spatial resource use	2020	Diverse Diets with Consistent Core Microbiome in Wild Bee Pollen Provisions	INSECTS	11	8	Dew, RM; McFrederick, QS; Rehan, SM
Kratschmer	applied	bee nest	How does land use affect Osmia cornuta's pollen foraging?	spatial resource use	2020	Pollen availability for the Horned mason bee (Osmia cornuta) in regions of different land use and landscape structures	ECOLOGICAL ENTOMOLOGY	45	3	Kratschmer, S; Petrovic, B; Curto, M; Meimberg, H; Pachinger, B
Stoof-Leichsenring	NA				2020	Plant diversity in sedimentary DNA obtained from high-latitude (Siberia) and high-elevation lakes (China)	BIODIVERSITY DATA JOURNAL	8		Stoof-Leichsenring, KR; Liu, SS; Jia, WH; Li, K; Pestryakova, LA; Mischke, S; Cao, XY; Liu, XQ; Ni, J; Neuhaus, S; Herzschuh, U
Bontsutsnaja	applied	individual bees, bee nest	What are the foraging preferences of bumblebees in a heterogeneous landscape?	spatial resource use	2021	Bumble Bee Foraged Pollen Analyses in Spring Time in Southern Estonia Shows Abundant Food Sources	INSECTS	12	10	Bontsutsnaja, A; Karise, R; Maend, M; Smagghe, G
Lu	applied	bee nest	What are the forage plants of Osmia excavata, and how does this vary with land use and region?	spatial resource use	2021	Metabarcoding Analysis of Pollen Species Foraged by Osmia excavata Alfken (Hymenoptera: Megachilidae) in China	FRONTIERS IN ECOLOGY AND EVOLUTION	9		Lu, HH; Dou, FY; Hao, YJ; Li, Y; Zhang, K; Zhang, H; Zhou, ZY; Zhu, CD; Huang, DY; Luo, AR
Van Zandt	review				2020	Which moths might be pollinators? Approaches in the search for the flower-visiting needles in the Lepidopteran haystack	ECOLOGICAL ENTOMOLOGY	45	1	Vanzandt, PA; Johnson, DD; Hartley, C; Lecroy, KA; Shew, HW; Davis, BT; Lehnert, MS
Milla	applied	honey	What plants do honey bees forage on in different regions?	spatial resource use	2021	Pollen DNA metabarcoding identifies regional provenance and high plant diversity in Australian honey	ECOLOGY AND EVOLUTION	11	13	Milla, L; Sniderman, K; Lines, R; Mousavi-Derazmahalleh, M; Encinas-Viso, F
Voulgari-Kokota	NA				2020	Susceptibility of Red Mason Bee Larvae to Bacterial Threats Due to Microbiome Exchange with Imported Pollen Provisions	INSECTS	11	6	Voulgari-Kokota, A; Steffan-Dewenter, I; Keller, A
Aguayo	NA				2021	Combining permanent aerobiological networks and molecular analyses for large-scale surveillance of forest fungal pathogens: A proof-of-concept	PLANT PATHOLOGY	70	1	Aguayo, J; Husson, C; Chancerel, E; Fabreguettes, O; Chandelier, A; Fourrier-Jeandel, C; Dupuy, N; Dutech, C; Ioos, R; Robin, C; Thibaudon, M; Marcais, B; Desprez-Loustau, ML
Arstingstall	proof of concept	individual bees			2021	Capabilities and limitations of using DNA metabarcoding to study plant-pollinator interactions	MOLECULAR ECOLOGY	30	20	Arstingstall, KA; DeBano, SJ; Li, XP; Wooster, DE; Rowland, MM; Burrows, S; Frost, K
Bell	methods				2021	Comparing whole-genome shotgun sequencing and DNA metabarcoding approaches for species identification and quantification of pollen species mixtures	ECOLOGY AND EVOLUTION	11	22	Bell, KL; Petit, RA; Cutler, A; Dobbs, EK; Macpherson, JM; Read, TD; Burgess, KS; Brosi, BJ
Nürnberger	applied	honey bee hive	How do honey bee waggle dances increase the diversity of pollen diets in intensively managed agricultural landscapes?	spatial resource use, behaviour	2019	Honey bee waggle dance communication increases diversity of pollen diets in intensively managed agricultural landscapes	MOLECULAR ECOLOGY	28	15	Nurnberger, F; Keller, A; Hartel, S; Steffan-Dewenter, I
Casanelles-Abella	applied	bee nest	How is larval diet and solitary bee species distribution affected by urbanisation?	spatial resource use, local distribution	2021	How wild bees find a way in European cities: Pollen metabarcoding unravels multiple feeding strategies and their effects on distribution patterns in four wild bee species	JOURNAL OF APPLIED ECOLOGY	early view		Casanelles-Abella, J; Muller, S; Keller, A; Aleixo, C; Orti, MA; Chiron, F; Deguines, N; Hallikma, T; Laanisto, L; Pinho, P; Samson, R; Tryjanowski, P; Van Mensel, A; Pellissier, L; Moretti, M
Gous	applied	museum specimens	What are the host plants of leaf-cutter bees, and do they vary among biomes for widespread bee species?	spatial resource use, species range	2021	Floral hosts of leaf-cutter bees (Megachilidae) in a biodiversity hotspot revealed by pollen DNA metabarcoding of historic specimens	PLOS ONE	16	1	Gous, A; Eardley, CD; Johnson, SD; Swanevelder, DZH; Willows-Munro, S
Chiara	proof of concept	honey			2021	Exploring the botanical composition of polyfloral and monofloral honeys through DNA metabarcoding	FOOD CONTROL	128		Chiara, B; Francesco, C; Fulvio, B; Paola, M; Annalisa, G; Stefania, S; Luigi, AP; Simone, P
Cirtwill	methods				2021	Building food networks from molecular data: Bayesian or fixed-number thresholds for including links	BASIC AND APPLIED ECOLOGY	50		Cirtwill, AR; Hamback, P
Courtin	NA				2021	Vegetation Changes in Southeastern Siberia During the Late Pleistocene and the Holocene	FRONTIERS IN ECOLOGY AND EVOLUTION	9		Courtin, J; Andreev, AA; Raschke, E; Bala, S; Biskaborn, BK; Liu, SS; Zimmermann, H; Diekmann, B; Stoof-Leichsenring, KR; Pestryakova, LA; Herzschuh, U
Mayr	applied	individual bees	How does an elevational gradient affect cryptic speciation and pollen foraging in Lasioglossum species?	spatial resource use, cryptic speciation	2021	Cryptic species and hidden ecological interactions of halictine bees along an elevational gradient	ECOLOGY AND EVOLUTION	11	12	Mayr, AV; Keller, A; Peters, MK; Grimmer, G; Krischke, B; Geyer, M; Schmitt, T; Steffan-Dewenter, I
Mogren	applied	individual bees	Does landscape structure influence bee diet (pollen diversity) and macronutrient gut content in managed and native bees?	spatial resource use, fitness	2020	Diverging landscape impacts on macronutrient status despite overlapping diets in managed (Apis mellifera) and native (Melissodes desponsa) bees	CONSERVATION PHYSIOLOGY	8		Mogren, CL; Benitez, MS; McCarter, K; Boyer, F; Lundgren, JG
Ezegbogu	review				2021	Identifying the scene of a crime through pollen analysis	SCIENCE & JUSTICE	61	3	Ezegbogu, MO
Trinkl	applied	bee nest	Does plant species richness correlate with floral diversity and nutritional quality of larval provisions?	spatial resource use, fitness	2020	Floral species richness correlates with changes in the nutritional quality of larval diets in a stingless bee	INSECTS	11	2	Trinkl, M; Kaluza, BF; Wallace, H; Heard, TA; Keller, A; Leonhardt, SD
Harrison	review				2021	The quest for absolute abundance: The use of internal standards for DNA-based community ecology	MOLECULAR ECOLOGY RESOURCES	21	1	Harrison, JG; Calder, WJ; Shuman, B; Buerkle, CA
Hazlehurst	NA				2021	Macroecological patterns of resource use in resident and migratory hummingbirds	BASIC AND APPLIED ECOLOGY	51		Hazlehurst, JA; Rankin, DT; Clark, CJ; McFrederick, QS; Wilson-Rankin, EE
Helderop	NA				2021	Network-based geoforensics: Connecting pollen and plants to place	ECOLOGICAL INFORMATICS	66		Helderop, E; Bienenstock, EJ; Grubesic, TH; Miller, J; Tong, DQ; Brosi, B; Jha, S
Inacio	proof of concept	bee derived products			2021	Natural contaminants in bee pollen: DNA metabarcoding as a tool to identify floral sources of pyrrolizidine alkaloids and fungal diversity	FOOD RESEARCH INTERNATIONAL	146		Inacio, LD; Merlanti, R; Lucatello, L; Bisutti, V; Carraro, L; Larini, I; Vitulo, N; Cardazzo, B; Capolongo, F
Tommasi	applied	individual bees	How are plant and pollinator insect assemblages and interactions in Sub-Saharan farming conditions are shaped by land use intensification?	spatial, resource use, pollination	2021	Impact of land use intensification and local features on plants and pollinators in Sub-Saharan smallholder farms	AGRICULTURE ECOSYSTEMS & ENVIRONMENT	2021		Tommasi, N; Biella, P; Guzzetti, L; Lasway, JV; Njovu, HK; Tapparo, A; Agostinetto, G; Peters, MK; Steffan-Dewenter, I; Labra, M; Galimberti, A
Brennan	applied	airborne pollen	How does the taxonomic composition of grass pollen change throughout the season?	spatiotemporal	2019	Temperate airborne grass pollen defined by spatio-temporal shifts in community composition	NATURE ECOLOGY AND EVOLUTION	3	5	Brennan, Georgina L.;Potter, Caitlin;de Vere, Natasha;Griffith, Gareth W.;Skjøth, Carsten A.;Osborne, Nicholas J.;Wheeler, Benedict W.;McInnes, Rachel N.;Clewlow, Yolanda;Barber, Adam;Hanlon, Helen M.;Hegarty, Matthew;Jones, Laura;Kurganskiy, Alexander;Rowney, Francis M.;Armitage, Charlotte;Adams-Groom, Beverley;Ford, Col R.;Petch, Geoff M.;Elliot, Angela;Frisk, Carl A.;Neilson, Roy;Potter, Steph…
Keller	review				2021	(More than) Hitchhikers through the network: The shared microbiome of bees and flowers	CURRENT OPINION IN INSECT SCIENCE	44		Keller, A., Q. S. McFrederick, P. Dharampal, S. Steffan, B. N. Danforth, and S. D. Leonhardt
Lennartz	proof of concept	airborne pollen			2021	Geographic source estimation using airborne plant environmental DNA in dust	SCIENTIFIC REPORTS	11	1	Lennartz, C; Kurucar, J; Coppola, S; Crager, J; Bobrow, J; Bortolin, L; Comolli, J
Leontidou	proof of concept	airborne pollen	Can airborne pollen DNA metabarcoding be used to assess plant diversity?	spatiotemporal	2021	Plant biodiversity assessment through pollen DNA metabarcoding in Natura 2000 habitats (Italian Alps)	SCIENTIFIC REPORTS	11	1	Leontidou, K; Vokou, D; Sandionigi, A; Bruno, A; Lazarina, M; De Groeve, J; Li, MG; Varotto, C; Girardi, M; Casiraghi, M; Cristofori, A
Liu	NA				2021	Vegetation Reconstruction From Siberia and the Tibetan Plateau Using Modern Analogue Technique-Comparing Sedimentary (Ancient) DNA and Pollen Data	FRONTIERS IN ECOLOGY AND EVOLUTION	9		Liu, SS; Li, K; Jia, WH; Stoof-Leichsenring, KR; Liu, XQ; Cao, XY; Herzschuh, U
Rowney	applied	airborne pollen	How does airborne pollen of different grass species vary with space and time, and which species are responsible for allergies?	spatiotemporal	2021	Environmental DNA reveals links between abundance and composition of airborne grass pollen and respiratory health	CURRENT BIOLOGY	31	9	Rowney, FM; Brennan, GL; Skjøth, CA; Griffith, GW; McInnes, RN; Clewlow, Y; Adams-Groom, B; Barber, A; de Vere, N; Economou, T; Hegarty, M; Hanlon, HM; Jones, L; Kurganskiy, A; Petch, GM; Potter, C; Rafiq, AM; Warner, A; Wheeler, B; Osborne, NJ; Creer, S
Uetake	applied	airborne pollen	What species are in the airborne pollen and how does this vary seasonally?	spatiotemporal	2021	Visualization of the seasonal shift of a variety of airborne pollens in western Tokyo	SCIENCE OF THE TOTAL ENVIRONMENT	788		Uetake, Jun;Tobo, Yutaka;Kobayashi, Satoshi;Tanaka, Keisuke;Watanabe, Satoru;DeMott, Paul J.;Kreidenweis, Sonia M.
Chang	applied	individual moths	What is the spatiotemporal origin of a noctuid moth that migrates long distances?	spatiotemporal, migration behaviour	2018	Molecular-Assisted Pollen Grain Analysis Reveals Spatiotemporal Origin of Long-Distance Migrants of a Noctuid Moth	INTERNATIONAL JOURNAL OF MOLECULAR SCIENCES	19	2	Chang, H; Guo, JL; Fu, XW; Liu, YQ; Wyckhuys, KAG; Hou, YM; Wu, KM
Danner	applied	honey bee hive	How does pollen foraging of honey bee colonies change in response to agricultural landscape structure and seasonality?	spatiotemporal, resource use	2017	Honey bee foraging ecology: Season but not landscape diversity shapes the amount and diversity of collected pollen	PLOS ONE	12	8	Danner, N; Keller, A; Hartel, S; Steffan-Dewenter, I
Oliver	methods				2021	Integration of DNA extraction, metabarcoding and an informatics pipeline to underpin a national citizen science honey monitoring scheme	METHODSX	8		Oliver, AE; Newbold, LK; Gweon, HS; Read, DS; Woodcock, BA; Pywell, RF
Park	applied	honey bee hive, bee nest	How is honeybee foraging and diet breadth affected by season and plant availability (native and non-native)?	spatiotemporal, resource use	2017	Seasonal trends in honey bee pollen foraging revealed through DNA barcoding of bee-collected pollen	INSECTES SOCIAUX	64	3	Park, B; Nieh, J.
Richardson	applied	honey bee hive	What is the phenological progression of honey bee spring foraging in an agroecosystem?	spatiotemporal, resource use	2019	Quantitative multi-locus metabarcoding and waggle dance interpretation reveal honey bee spring foraging patterns in Midwest agroecosystems	MOLECULAR ECOLOGY	28	3	Richardson, RT; Curtis, HR; Matcham, EG; Lin, CH; Suresh, S; Sponsler, DB; Hearon, LE; Johnson, RM
Polling	NA				2021	Multiproxy analysis of permafrost preserved feces provides an unprecedented insight into the diets and habitats of extinct and extant megafauna	QUATERNARY SCIENCE REVIEWS	267		Polling, M; ter Schure, ATM; van Geel, B; van Bokhoven, T; Boessenkool, S; MacKay, G; Langeveld, BW; Ariza, M; van der Plicht, H; Protopopov, AV; Tikhonov, A; de Boer, H; Gravendeel, B
Quaresma	methods				2021	Preservation methods of honey bee-collected pollen are not a source of bias in ITS2 metabarcoding	ENVIRONMENTAL MONITORING AND ASSESSMENT	193	12	Quaresma, A; Brodschneider, R; Gratzer, K; Gray, A; Keller, A; Kilpinen, O; Rufino, J; van der Steen, J; Vejsnaes, F; Pinto, MA
Jones	applied	honey	How have changes in the landscape affected honey bee foraging?	spatiotemporal, resource use	2021	Shifts in honeybee foraging reveal historical changes in floral resources	COMMUNICATIONS BIOLOGY	4	1	Jones, L; Brennan, GL; Lowe, A; Creer, S; Ford, CR; de Vere, N
Richardson	applied	honey bee hive	How does land use affect species diversity and temporal turnover of plants foraged by honey bees?	spatiotemporal, resource use	2021	Application of plant metabarcoding to identify diverse honeybee pollen forage along an urban-agricultural gradient	MOLECULAR ECOLOGY	30	1	Richardson, RT; Eaton, TD; Lin, CH; Cherry, G; Johnson, RM; Sponsler, DB
Eeraerts	applied	bee nest	Do mass-flowering crops affect reproduction of wild solitary bees?	spatiotemporal, resource use, fitness	2021	Landscapes with high amounts of mass-flowering fruit crops reduce the reproduction of two solitary bees	BASIC AND APPLIED ECOLOGY	56		Eeraerts, M; Piot, N; Pisman, M; Claus, G; Meeus, I; Smagghe, G
Piot	applied	bee nest	Does increased resource availability dilute parasite transmission?	spatiotemporal, resource use, fitness	2021	More is less: mass-flowering fruit tree crops dilute parasite transmission between bees	INTERNATIONAL JOURNAL FOR PARASITOLOGY	51	9	Piot, N; Eeraerts, M; Pisman, M; Claus, G; Meeus, I; Smagghe, G
Swenson	methods				2021	Testing the effect of pollen exine rupture on metabarcoding with Illumina sequencing	PLOS ONE	16	2	Swenson, SJ; Gemeinholzer, B
ter Schure	NA				2021	Anthropogenic and environmental drivers of vegetation change in southeastern Norway during the Holocene	QUATERNARY SCIENCE REVIEWS	270		ter Schure, ATM; Bajard, M; Loftsgarden, K; Hoeg, HI; Ballo, E; Bakke, J; Storen, EWN; Iversen, F; Kool, A; Brysting, AK; Kruger, K; Boessenkool, S
Tiede	review				2021	DNA sequence-based biodiversity and interaction ecology	BASIC AND APPLIED ECOLOGY	56		Tiede, J., A. Keller, and B. Eitzinger
Tommasi	methods				2021	Harnessing the Power of Metabarcoding in the Ecological Interpretation of Plant-Pollinator DNA Data: Strategies and Consequences of Filtering Approaches	DIVERSITY-BASEL	13	9	Tommasi, N; Ferrari, A; Labra, M; Galimberti, A; Biella, P
Tordoni	NA				2021	Integrated eDNA metabarcoding and morphological analyses assess spatio-temporal patterns of airborne fungal spores	ECOLOGICAL INDICATORS	121		Tordoni, E; Ametrano, CG; Banchi, E; Ongaro, S; Pallavicini, A; Bacaro, G; Muggia, L
Quinlan	applied	honey bee hive	How does land use and season affect pollen foraging and protein content?	spatiotemporal, resource use, fitness	2021	Honey bee foraged pollen reveals temporal changes in pollen protein content and changes in forager choice for abundant versus high protein flowers	AGRICULTURE ECOSYSTEMS & ENVIRONMENT	322		Quinlan, G; Milbrath, M; Otto, C; Smart, A; Iwanowicz, D; Cornman, RS; Isaacs, R
Varotto	proof of concept	glacial core			2021	A pilot study of eDNA metabarcoding to estimate plant biodiversity by an alpine glacier core (Adamello glacier, North Italy)	SCIENTIFIC REPORTS	11	1	Varotto, C; Pindo, M; Bertoni, E; Casarotto, C; Camin, F; Girardi, M; Maggi, V; Cristofori, A
Simanonok	applied	museum specimens	What are the host plants of endangered Bombus affinus, and have they changed over time?	spatiotemporal, resource use, fitness	2021	A century of pollen foraging by the endangered rusty patched bumble bee (Bombus affinis): inferences from molecular sequencing of museum specimens	BIODIVERSITY AND CONSERVATION	30	1	Simanonok, Michael P.; Otto, Clint R.V.; Cornman, R. Scott; Iwanowicz, Deborah D.; Strange, James P.; Smith, Tamara A.
Wirta	proof of concept	honey			2021	DNA traces the origin of honey by identifying plants, bacteria and fungi	SCIENTIFIC REPORTS	11	1	Wirta, H; Abrego, N; Miller, K; Roslin, T; Vesterinen, E
Michelot-Antalik	applied	individual bees, flies	How do plant-pollinator networks vary with climate, altitude, landscape and management?	spatiotemporal, resource use, pollination	2021	Comparison of grassland plant-pollinator networks on dairy farms in three contrasting French landscapes	ACTA OECOLOGICA-INTERNATIONAL JOURNAL OF ECOLOGY	112		Michelot-Antalik, A; Michel, N; Goulnik, J; Blanchetete, A; Delacroix, E; Faivre-Rampant, P; Fiorelli, JL; Galliot, JN; Genoud, D; Lanore, L; Le Clainche, I; Le Paslier, MC; Novak, S; Odoux, JF; Brunel, D; Farruggia, A
Young	review				2021	Massively parallel sequencing is unlocking the potential of environmental trace evidence	FORENSIC SCIENCE INTERNATIONAL-GENETICS	50		Young, JM; Linacre, A
Campos	methods				2022	Standard methods for pollen research	JOURNAL OF APICULTURAL RESEARCH	60		Campos, M. G., O. Anjos, M. Chica, P. Campoy, J. Nozkova, N. Almaraz- Abarca, L. M. R. C. Barreto, J. C. Nordi, L. M. Estevinho, A. Pascoal, V. B. Paula, A. Chopina, L. G. Dias, Ž. L. j. Tešić, M. D. Mosić, A. Ž. Kostić, M. B. Pešić, D. M. Milojković-Opsenica, W. Sickel, M. J. Ankenbrand, G. Grimmer, I. Steffan-Dewenter, A. Keller, F. Förster, C. H. Tananaki, V. Liolios, D. Kanelis, M.-A. Rodopou…
Campbell	applied	airborne pollen	What is the utility of pollen metabarcoding for tracking seasonal changes in pollen allergens?	temporal	2020	Tracking seasonal changes in diversity of pollen allergen exposure: Targeted metabarcoding of a subtropical aerobiome	SCIENCE OF THE TOTAL ENVIRONMENT	747		Campbell, BC; Al Kouba, J; Timbrell, V; Noor, MJ; Massel, K; Gilding, EK; Angel, N; Kemish, B; Hugenholtz, P; Godwin, ID; Davies, JM
Hornick	review				2022	An integrative environmental pollen diversity assessment and its importance for the Sustainable Development Goals	PLANTS, PEOPLE, PLANET	early view		Hornick, T., M. Bastl, S. Bohlmann, A. Bonn, J. Bumberger, P. Dietrich, B. Gemeinholzer, R. Grote, W. S. Harpole, B. Heinold, A. Keller, M. L. Luttkus, P. Mäder, E. Motivans, S. Passonneau, S. Punyasena, D. Rakosy, A. Richter, R. Richter, W. Sickel, I. Steffan-Dewenter, P. Theodorou, R. Treudler, B. Werchan, M. Werchan, R. Wolke, and S. Dunker
Liu	proof of concept	honey			2022	Tracing the origin of honey products based on metagenomics and machine learning	FOOD CHEMISTRY	371		Liu, SL; Lang, DD; Meng, GL; Hu, JH; Tang, M; Zhou, X
Polling	proof of concept	airborne pollen			2022	DNA metabarcoding using nrITS2 provides highly qualitative and quantitative results for airborne pollen monitoring	SCIENCE OF THE TOTAL ENVIRONMENT	806		Polling, M; Sin, M; de Weger, LA; Speksnijder, AGCL; Koenders, MJF; de Boer, H; Gravendeel, B
Sponsler	applied	honey bee hive	Can honey bee foraging reveal the overall availability and taxonomic composition of floral resources in an urban environment?	temporal, resource use	2020	Characterizing the floral resources of a North American metropolis using a honey bee foraging assay	ECOSPHERE	11	4	Sponsler, DB; Shump, D; Richardson, RT; Grozinger, C
Tanaka	applied	honey bee hive	Which urban plants are pollen and nectar sources for honey bees?	temporal, resource use	2020	Using pollen DNA metabarcoding to profile nectar sources of urban beekeeping in Kt-ku, Tokyo	BMC RESEARCH NOTES	13	1	Tanaka, K; Nozaki, A; Nakadai, H; Shiwa, Y; Shimizu-Kadota, M
